# Supplementary material for: Inhibition of Dipeptidyl Peptidase-4 Activates Autophagy to Promote Survival of Breast Cancer Cells via the mTOR/HIF-1α Pathway
Source: Cancers (Basel). 2023 Sep 12;15(18):4529. doi: 10.3390/cancers15184529 (PMC10526496; doi:10.3390/cancers15184529)
Supplement: Supplementary file 1 [file cancers-15-04529-s001.zip]

Archive with 3 entries (2 files):
- cancers-2335967-supplementary/
- cancers-2335967-supplementary/cancers-2335967-supplementary.pdf
- cancers-2335967-supplementary/Western blots.pdf
